# Supplementary material for: Assessment of the environmental impacts of conflict-driven Internally Displaced Persons: A sentinel-2 satellite based analysis of land use/cover changes in the Kas locality, Darfur, Sudan
Source: PLoS One. 2024 May 30;19(5):e0304034. doi: 10.1371/journal.pone.0304034 (PMC11139307; doi:10.1371/journal.pone.0304034)
Supplement: S2 File — (ZIP) [file pone.0304034.s002.zip]

Archive with 6 entries (4 files):
- Traing and testing samples 2016/
- Traing and testing samples 2016/Testing_samples_2016.gpkg
- Traing and testing samples 2016/Training_samples_2016.gpkg
- Training and testing samples 2022/
- Training and testing samples 2022/Testing_sampes_2022.gpkg
- Training and testing samples 2022/Training_samples_2022.gpkg
