# Supplementary material for: Assessment of the environmental impacts of conflict-driven Internally Displaced Persons: A sentinel-2 satellite based analysis of land use/cover changes in the Kas locality, Darfur, Sudan
Source: PLoS One. 2024 May 30;19(5):e0304034. doi: 10.1371/journal.pone.0304034 (PMC11139307; doi:10.1371/journal.pone.0304034)
Supplement: S3 File — (ZIP) [file pone.0304034.s003.zip]

Archive with 2 entries (2 files):
- stack_2016.tif
- stack_2016.tif.aux.xml
