# Supplementary material for: Assessment of the environmental impacts of conflict-driven Internally Displaced Persons: A sentinel-2 satellite based analysis of land use/cover changes in the Kas locality, Darfur, Sudan
Source: PLoS One. 2024 May 30;19(5):e0304034. doi: 10.1371/journal.pone.0304034 (PMC11139307; doi:10.1371/journal.pone.0304034)
Supplement: S3 File — (ZIP) [file pone.0304034.s003.zip › stack_2016.tif.aux.xml]

<PAMDataset>
  <PAMRasterBand band="1">
    <Histograms>
      <HistItem>
        <HistMin>125.500113481616</HistMin>
        <HistMax>4531.499886518384</HistMax>
        <BucketCount>4406</BucketCount>
        <IncludeOutOfRange>0</IncludeOutOfRange>
        <Approximate>1</Approximate>
        <HistCounts>1|0|0|0|1|0|0|0|0|0|0|0|0|0|0|0|0|0|0|0|0|0|0|0|0|0|0|0|0|0|0|0|0|0|0|0|0|0|0|0|0|0|0|0|0|0|0|1|0|0|0|1|0|0|0|0|0|0|0|0|0|1|0|0|0|0|0|0|1|0|0|1|1|0|1|1|0|0|0|0|1|1|0|0|0|1|0|0|0|0|1|0|0|1|1|0|0|0|1|1|0|0|1|0|0|0|1|0|0|0|1|2|0|1|0|0|1|0|1|0|0|0|1|0|1|0|0|0|0|1|1|0|0|0|0|2|0|2|0|0|0|0|2|0|0|1|0|0|1|2|0|0|1|0|1|0|2|0|0|0|0|2|0|0|0|0|0|0|0|0|0|0|0|2|3|0|0|1|0|1|0|1|1|1|0|1|0|0|1|1|2|0|0|0|1|2|1|2|0|3|1|1|1|2|0|2|3|0|0|2|2|0|0|0|1|2|1|3|1|0|0|0|2|1|1|1|1|0|0|0|2|1|5|0|3|1|1|0|2|1|2|2|2|1|1|2|1|1|2|0|5|1|3|3|4|2|2|3|2|1|1|3|2|5|2|6|3|5|2|4|3|1|4|4|1|3|5|3|1|3|6|4|2|6|3|5|6|2|5|2|3|4|4|5|4|9|3|2|1|6|3|8|6|2|2|2|2|4|1|5|7|1|7|6|1|4|6|7|11|2|7|3|5|2|4|4|5|6|5|5|5|2|7|1|5|8|5|7|6|4|12|5|8|3|2|6|5|5|7|5|4|10|6|2|4|4|7|7|10|10|7|3|5|7|6|12|8|4|5|6|10|4|8|8|8|5|6|8|10|6|9|3|9|9|11|4|4|8|6|8|8|10|9|13|10|9|11|10|12|11|11|8|13|9|7|15|12|8|10|14|16|14|8|16|10|8|8|9|9|12|9|20|11|8|17|7|17|13|17|16|16|15|11|10|15|15|8|17|12|13|7|14|22|17|18|18|11|17|7|14|17|16|19|17|14|19|21|25|18|29|22|25|20|19|19|22|18|20|22|28|22|29|23|23|22|18|28|26|29|26|31|31|21|23|34|32|29|36|18|23|24|27|42|23|29|28|35|36|26|21|29|28|20|28|40|30|26|37|34|30|35|40|32|35|38|42|45|26|32|48|39|38|39|46|29|39|60|32|37|44|39|47|48|35|57|32|42|50|44|50|40|46|47|47|53|53|62|28|48|59|37|52|56|59|52|43|73|59|53|55|55|63|72|50|65|58|53|53|65|54|51|63|53|56|51|56|62|73|59|64|49|49|66|74|73|70|63|73|59|73|72|76|74|85|81|76|64|73|82|86|76|75|72|77|67|65|73|72|66|78|82|69|80|78|71|84|67|73|80|91|91|86|86|85|82|95|75|86|108|106|98|80|80|83|96|79|90|96|87|115|104|90|86|102|101|111|109|96|91|117|117|119|120|112|122|100|95|98|95|113|98|128|107|123|106|116|111|123|100|104|105|132|104|96|114|131|133|122|109|118|95|121|120|135|114|116|113|121|128|120|120|133|122|134|146|107|148|131|117|129|150|143|169|131|154|128|126|135|139|147|142|143|132|149|174|152|145|144|144|152|140|156|139|158|167|145|136|152|171|149|176|146|156|166|168|175|157|170|165|147|164|163|155|167|193|176|173|176|175|180|197|189|198|210|182|184|178|178|211|172|187|199|184|218|200|190|196|205|184|183|184|203|220|199|228|216|197|232|210|208|197|215|215|187|214|220|220|187|209|216|223|249|238|228|222|235|256|227|235|195|215|237|223|253|208|246|254|216|247|232|252|220|252|222|265|233|275|230|282|227|242|289|253|259|238|261|248|271|282|268|281|276|255|260|270|265|255|296|293|254|284|288|313|253|278|266|299|254|291|315|310|288|244|299|286|306|297|324|299|312|312|282|286|306|271|342|285|313|290|271|300|317|299|326|340|315|301|329|327|335|317|332|338|318|298|326|321|319|293|333|337|328|329|326|313|292|328|346|345|325|332|361|366|298|349|346|342|344|336|370|337|337|376|328|351|353|354|349|326|377|354|359|360|314|385|352|341|351|371|346|366|353|352|393|348|358|375|388|355|403|366|386|359|353|393|366|387|379|392|356|363|355|378|411|365|372|415|419|380|393|400|393|414|372|412|369|375|373|398|368|400|396|400|367|380|423|372|406|392|397|384|405|383|395|381|388|389|391|379|392|394|400|392|390|361|423|392|394|387|404|385|407|391|425|403|356|407|354|400|377|408|404|387|352|418|400|395|402|399|391|365|415|399|426|385|406|400|402|386|381|359|399|393|428|382|425|358|386|377|426|343|391|390|386|349|390|398|422|405|347|381|393|401|395|361|399|346|388|342|359|399|354|362|370|373|353|395|409|393|379|360|353|356|376|375|361|350|355|361|387|338|389|325|354|360|335|365|333|357|363|352|321|366|346|357|361|355|358|285|345|331|339|331|335|358|325|304|304|310|336|323|322|313|303|283|292|335|328|283|346|297|276|329|331|324|295|289|276|279|306|278|290|289|299|253|303|241|300|289|273|298|249|288|296|265|248|260|252|272|279|272|274|252|244|249|251|231|255|260|264|264|231|258|237|233|246|269|228|234|238|239|266|229|248|241|225|214|197|202|214|200|197|237|213|218|203|214|215|193|170|212|178|194|197|208|189|196|206|181|212|202|193|200|197|178|176|158|216|196|167|175|174|171|145|171|200|188|162|177|185|163|169|185|176|167|151|164|156|153|142|129|165|136|143|159|156|158|151|130|152|153|133|152|140|157|137|125|148|129|138|116|160|119|132|118|114|134|102|124|107|126|133|102|111|109|100|108|114|110|124|92|127|126|118|100|83|109|110|81|95|99|109|104|87|97|76|106|95|96|72|100|80|93|85|86|77|92|87|88|79|64|72|76|80|75|77|81|78|55|75|77|66|81|63|75|73|62|64|61|64|60|52|76|75|70|56|51|58|61|47|49|56|48|59|44|85|52|58|52|60|44|52|51|41|54|57|54|53|44|45|44|44|41|49|38|53|45|48|39|44|40|37|48|47|33|36|30|42|35|26|41|28|41|29|38|33|32|34|40|27|25|31|39|29|33|41|33|31|31|32|26|32|32|22|31|36|30|32|31|22|28|29|26|27|24|29|33|27|22|26|26|28|23|16|21|28|24|18|19|27|23|25|27|25|22|26|24|29|18|20|22|15|17|16|15|21|19|17|26|19|14|14|19|25|12|14|16|13|16|16|12|11|22|17|18|14|16|15|13|11|20|13|14|18|18|14|10|13|15|15|16|16|14|20|16|15|14|20|11|9|11|16|10|14|7|14|12|15|11|8|11|9|15|13|8|18|11|16|13|12|11|11|8|13|9|10|7|15|7|12|11|12|9|10|9|15|12|8|16|12|10|10|14|12|11|11|14|19|12|12|12|11|7|9|12|11|8|10|10|11|8|14|8|14|14|6|12|9|15|9|8|5|13|11|13|18|10|8|9|6|6|5|13|5|10|14|7|7|13|5|14|13|5|8|4|14|8|13|9|9|6|7|10|10|6|7|9|13|4|10|11|13|7|12|4|8|12|8|5|11|10|8|8|7|8|8|7|8|12|13|5|12|6|13|6|11|7|1|6|7|5|9|10|3|5|4|4|2|7|3|4|9|11|6|5|6|6|9|6|6|11|4|5|4|7|8|4|5|5|4|5|2|7|6|3|8|3|6|4|4|10|2|3|3|3|3|6|4|7|2|5|5|6|3|4|4|3|4|6|4|7|1|2|3|2|3|1|2|4|1|6|2|8|2|3|2|1|5|1|0|1|0|1|1|3|0|1|1|2|6|2|1|0|3|0|1|5|0|1|4|1|4|3|2|4|3|2|5|0|1|4|2|3|5|1|2|2|1|1|0|4|1|1|1|1|2|1|3|1|0|0|2|1|4|1|0|2|1|0|0|1|2|0|4|2|0|3|1|1|2|1|2|1|1|2|0|0|2|1|0|1|3|0|0|0|1|0|1|0|1|1|0|0|0|1|1|0|1|3|0|2|1|0|3|0|1|2|3|0|0|0|0|1|1|0|1|3|0|1|1|1|0|0|1|0|1|1|0|0|0|0|1|2|0|1|0|0|1|0|0|1|1|0|0|0|5|0|1|0|1|2|1|0|2|0|0|0|1|0|1|0|1|0|0|1|0|0|0|0|0|0|2|1|0|0|0|1|0|0|1|0|0|0|1|1|1|1|0|0|0|0|0|0|0|0|1|0|0|0|0|0|0|0|1|0|2|0|1|1|0|1|0|0|0|1|0|0|0|0|1|0|0|1|0|0|0|0|0|0|0|0|1|0|0|0|0|0|0|1|0|0|1|0|0|0|0|0|0|0|0|0|0|0|0|0|0|0|0|0|0|0|0|0|0|1|0|0|0|0|0|0|0|0|0|0|0|0|0|0|0|0|1|1|0|0|0|0|0|0|0|0|0|0|0|0|0|0|0|1|0|1|0|0|0|0|0|0|0|0|0|0|0|0|0|0|0|0|0|0|0|0|0|0|0|0|0|0|0|0|0|0|0|0|0|0|0|0|0|0|0|0|0|0|0|0|0|0|0|0|0|0|0|0|0|0|0|0|1|0|0|0|0|0|0|0|0|0|0|0|0|0|0|0|0|0|0|0|0|0|0|0|0|0|0|0|0|0|0|0|0|0|1|0|0|0|0|0|0|0|0|0|0|0|0|0|0|0|0|0|0|0|0|0|0|0|0|0|0|0|0|0|0|0|0|0|0|0|0|0|0|0|0|0|0|0|0|0|0|0|0|0|0|0|0|0|0|0|0|0|0|0|0|0|0|0|0|0|0|0|0|0|0|0|0|0|0|0|0|0|0|0|0|0|0|0|0|0|0|0|0|0|0|0|0|0|0|0|0|0|0|0|0|0|0|0|0|0|0|0|0|0|0|0|0|0|0|0|0|0|0|0|0|0|0|0|0|0|0|0|0|0|0|0|0|0|0|0|0|0|0|0|0|0|0|0|0|0|0|0|0|0|0|0|0|0|1|0|0|0|0|0|0|0|0|0|0|0|0|0|0|0|1|0|0|0|0|0|0|0|0|0|0|0|0|0|0|0|0|0|0|0|0|0|0|0|0|0|0|0|0|0|0|0|0|0|0|0|0|0|0|0|0|0|0|0|0|0|0|0|0|0|0|0|0|0|0|0|0|0|0|0|0|0|0|0|0|0|0|0|0|0|0|0|0|0|0|0|0|0|0|0|0|0|0|0|0|0|0|0|0|0|0|0|0|0|0|0|0|0|0|0|0|0|0|0|0|0|0|0|0|0|0|0|0|0|0|0|0|0|0|0|0|0|0|0|0|0|0|0|0|0|0|0|0|0|0|0|0|0|0|0|0|0|0|0|0|0|0|0|0|0|0|0|0|0|0|0|0|0|0|0|0|0|0|0|0|0|0|0|0|0|0|0|0|0|0|0|0|0|0|0|0|0|0|0|0|0|0|0|0|0|0|0|0|0|0|0|0|0|0|0|0|0|0|0|0|0|0|0|0|0|0|0|0|0|0|0|0|0|0|0|0|0|0|0|0|0|0|0|0|0|0|0|0|0|0|0|0|0|0|0|0|0|0|0|0|0|0|0|0|0|0|0|0|0|0|0|0|0|0|0|0|0|0|0|0|0|0|0|0|0|0|0|0|0|0|0|0|0|0|0|0|0|0|0|0|0|0|0|0|0|0|0|0|0|0|0|0|0|0|0|0|0|0|0|0|0|0|1|0|0|0|0|0|0|0|0|0|0|0|0|0|0|0|0|0|1|0|0|0|0|0|0|0|0|0|0|0|0|0|0|0|0|0|0|0|0|0|0|0|0|0|0|0|0|0|0|0|0|0|0|0|0|0|0|0|0|0|0|0|0|0|0|0|0|0|0|0|0|0|0|0|0|0|0|0|0|1|0|0|0|0|0|0|0|0|0|0|0|0|0|0|0|0|0|0|0|0|0|0|0|0|0|0|0|0|0|0|0|0|0|0|0|0|0|0|0|0|0|0|0|0|0|0|0|0|0|0|0|0|0|0|0|0|0|0|0|0|0|0|0|0|0|0|0|0|0|0|0|0|0|0|0|0|0|0|0|0|0|0|0|0|0|0|2|0|0|0|0|0|0|0|0|0|0|0|0|0|0|0|0|0|0|0|0|0|0|0|0|0|0|0|0|0|0|0|0|0|0|0|0|0|0|0|0|0|0|0|0|0|0|0|0|0|0|0|0|0|0|0|0|0|0|0|0|0|0|0|0|0|0|0|0|0|0|1|0|0|0|0|0|0|0|0|0|0|0|0|0|0|0|0|0|0|0|0|0|0|0|0|0|0|0|0|0|0|0|0|0|0|0|0|0|0|0|0|0|0|0|0|0|0|0|0|0|0|0|0|0|0|0|0|0|0|0|0|0|0|0|0|0|0|0|0|0|0|0|0|0|0|0|0|0|0|0|0|0|0|0|0|0|0|0|0|0|0|0|0|0|0|0|0|0|0|0|0|0|0|0|0|0|0|0|0|0|0|0|0|0|0|0|1|0|0|0|0|0|0|0|0|0|0|0|0|0|0|0|0|0|0|0|0|0|0|0|0|0|0|0|0|0|0|0|0|0|0|0|0|0|0|0|0|0|0|0|0|0|0|0|0|0|0|0|0|0|0|0|0|0|0|0|0|0|0|0|0|0|0|0|0|0|0|0|0|0|0|0|0|0|0|0|0|0|0|0|0|0|0|0|0|0|0|0|0|0|0|0|0|0|0|0|0|0|0|0|0|0|0|0|0|0|1|0|0|0|0|0|0|0|0|0|0|0|0|0|0|0|0|0|0|0|0|0|0|0|0|0|0|0|0|0|0|0|0|0|0|0|0|0|0|0|0|0|0|0|0|0|0|0|0|0|0|0|0|0|0|0|0|0|0|0|0|0|0|0|0|0|0|0|0|0|0|0|0|0|0|0|0|0|0|0|0|0|0|0|0|0|0|0|0|0|0|0|0|0|0|0|0|0|0|0|0|0|0|0|0|0|0|0|0|0|0|0|0|0|0|0|0|0|0|0|0|0|0|0|0|0|0|0|0|0|0|0|0|0|0|0|0|0|0|0|0|0|0|0|0|0|0|0|0|0|0|0|0|0|0|0|0|0|0|0|0|0|0|0|0|0|0|0|0|0|0|0|0|0|0|0|0|0|0|0|0|0|0|0|0|0|0|0|0|0|0|0|0|0|0|0|0|0|0|0|0|0|0|0|0|0|0|0|0|0|0|0|0|0|0|0|0|0|0|0|0|0|0|0|0|0|0|0|0|0|0|0|0|0|0|0|0|0|0|0|0|0|0|0|0|0|0|0|0|0|0|0|0|0|0|0|0|0|0|0|0|0|0|0|0|0|0|0|0|0|0|0|0|0|0|0|0|0|0|0|0|0|0|0|0|0|0|0|0|0|0|0|0|0|0|0|0|0|0|0|0|0|0|0|0|0|0|0|0|0|0|0|0|0|0|0|0|0|0|0|0|0|0|0|0|0|0|0|0|0|0|0|0|0|0|0|0|0|0|0|0|0|0|0|0|0|0|0|0|0|0|0|0|0|0|0|0|0|0|0|0|0|0|0|0|0|0|0|0|0|0|0|0|0|0|0|0|0|0|0|0|0|0|0|0|0|0|0|0|0|0|0|0|0|0|0|0|0|0|0|0|0|0|0|0|0|0|0|0|0|0|0|0|0|0|0|0|0|0|0|0|0|0|0|0|0|0|0|0|0|0|0|0|0|0|0|0|0|0|0|0|0|0|0|0|0|0|0|0|0|0|0|0|0|0|0|0|0|0|0|0|0|0|0|0|0|0|0|0|0|0|0|0|0|0|0|0|0|0|0|0|0|0|0|0|0|0|0|0|0|0|0|0|0|0|0|0|0|0|0|0|0|0|0|0|0|0|0|0|0|0|0|0|0|0|0|0|0|0|0|0|0|0|0|0|0|0|0|0|0|0|0|0|0|0|0|0|0|0|0|0|0|0|0|0|0|0|0|0|0|0|0|0|0|0|0|0|0|0|0|0|0|0|0|0|0|0|0|0|0|0|0|0|0|0|0|0|0|0|0|0|0|0|0|0|0|0|0|0|0|0|0|0|0|0|0|0|0|0|0|0|0|0|0|0|0|0|0|0|0|0|0|0|0|0|0|0|0|0|0|0|0|0|0|0|0|0|0|0|0|0|0|0|0|0|0|0|0|0|0|0|0|0|0|0|0|0|0|0|0|0|0|0|0|0|0|0|0|0|0|0|0|0|0|0|0|0|0|0|0|0|0|0|0|0|0|0|0|0|0|0|0|0|0|0|0|0|0|0|0|0|0|0|0|0|0|0|0|0|0|0|0|0|0|0|0|0|0|0|0|0|0|0|0|0|0|0|0|0|0|0|0|0|0|0|0|0|0|0|0|0|0|0|0|0|0|0|0|0|0|0|0|0|0|0|0|0|0|0|0|0|0|0|0|0|0|0|0|0|0|0|0|0|0|0|0|0|0|0|0|0|0|0|0|0|0|0|0|0|0|0|0|0|0|0|0|0|0|0|0|0|0|0|0|0|0|0|1|0|0|0|0|0|0|0|0|0|0|0|0|0|0|0|0|0|0|0|0|0|0|0|0|0|0|0|0|0|0|0|0|0|0|0|0|0|0|0|0|0|0|0|0|0|0|0|0|0|0|0|0|0|0|0|0|0|0|0|0|0|0|0|0|0|0|0|0|0|0|0|0|0|0|0|0|0|0|0|0|0|0|0|0|0|0|0|0|0|0|0|0|0|0|0|0|0|0|0|0|0|0|0|0|0|0|0|0|0|0|0|0|0|0|0|0|0|0|0|0|0|0|0|0|0|0|0|0|0|0|0|0|0|0|0|0|0|0|0|0|0|0|0|0|0|0|0|0|0|0|0|0|0|0|0|0|0|0|0|0|0|0|0|0|0|0|0|0|0|0|0|0|0|0|0|0|0|0|0|0|0|0|0|0|0|0|0|0|0|0|0|0|0|0|0|0|0|0|0|0|0|0|0|0|0|0|0|0|0|0|0|0|0|0|0|0|0|0|0|0|0|0|0|0|0|0|0|0|0|0|0|0|0|0|0|0|0|0|0|0|0|0|0|0|0|0|0|0|0|0|0|0|0|0|0|0|0|0|0|0|0|0|0|0|0|0|0|0|0|0|0|0|0|0|0|0|0|0|0|0|0|0|0|0|0|0|0|0|0|0|0|0|0|0|0|0|0|0|0|0|0|0|0|0|0|0|0|0|0|0|0|0|0|0|0|0|0|0|0|0|0|0|0|0|0|0|0|0|0|0|0|0|0|0|0|0|0|0|0|0|0|0|0|0|0|0|0|0|0|0|0|0|0|0|0|0|0|0|0|0|0|0|0|0|0|0|0|0|0|0|0|0|0|0|0|0|0|0|0|0|0|0|0|0|0|0|0|0|0|0|0|0|0|0|0|0|0|0|0|0|0|0|0|0|0|0|0|0|0|0|0|0|0|0|0|0|0|0|0|0|0|0|0|0|0|0|0|0|0|0|0|0|0|0|0|0|0|0|0|0|0|0|0|0|0|0|0|0|0|0|0|0|0|0|0|0|0|0|0|0|0|0|0|0|0|0|0|0|0|0|0|0|0|0|0|0|0|0|0|0|0|0|0|0|0|0|0|0|0|0|0|0|0|0|0|0|0|0|0|0|0|0|0|0|0|0|0|0|0|0|0|0|0|0|0|0|0|0|0|0|0|0|0|0|0|0|0|0|0|0|0|0|0|1|0|0|0|0|0|0|0|0|0|0|0|0|0|0|0|0|0|0|0|0|0|0|0|0|0|0|0|0|0|0|0|0|0|0|0|0|0|0|0|0|0|0|1</HistCounts>
      </HistItem>
    </Histograms>
    <Metadata>
      <MDI key="STATISTICS_APPROXIMATE">YES</MDI>
      <MDI key="STATISTICS_MAXIMUM">4531</MDI>
      <MDI key="STATISTICS_MEAN">1096.6607498535</MDI>
      <MDI key="STATISTICS_MINIMUM">126</MDI>
      <MDI key="STATISTICS_STDDEV">206.89267993564</MDI>
      <MDI key="STATISTICS_VALID_PERCENT">100</MDI>
    </Metadata>
  </PAMRasterBand>
  <PAMRasterBand band="2">
    <Histograms>
      <HistItem>
        <HistMin>414.5001027960527</HistMin>
        <HistMax>5278.499897203948</HistMax>
        <BucketCount>4864</BucketCount>
        <IncludeOutOfRange>0</IncludeOutOfRange>
        <Approximate>1</Approximate>
        <HistCounts>1|0|0|0|0|0|0|0|0|0|0|0|0|0|0|0|0|0|0|0|0|0|0|0|0|0|0|0|0|0|0|0|0|1|0|0|0|0|0|0|0|1|0|0|1|0|0|0|1|0|0|0|0|0|0|0|0|0|0|0|0|0|1|0|0|0|0|0|0|1|0|0|0|0|0|0|0|0|1|0|0|0|0|0|0|0|0|0|0|0|0|1|0|0|2|0|0|0|0|0|0|0|0|0|0|0|0|0|2|1|0|0|1|0|0|0|0|1|0|0|0|0|0|0|0|1|0|1|0|0|1|1|0|0|0|0|0|0|0|1|2|0|1|1|1|0|0|2|0|0|0|0|0|1|0|0|0|0|0|1|1|4|1|1|1|1|3|0|0|1|3|1|0|2|1|1|0|0|1|0|1|0|0|0|0|0|1|2|1|0|1|0|0|0|1|1|0|0|1|0|1|1|0|0|1|3|1|1|1|2|0|1|1|1|0|1|1|0|2|1|1|2|0|1|2|3|0|3|0|0|1|0|3|0|0|1|3|3|1|6|1|3|2|2|2|2|1|1|1|3|2|0|2|0|1|2|1|0|1|1|1|3|2|2|2|1|1|0|1|0|0|4|3|3|0|1|1|1|3|2|2|2|3|1|1|1|3|0|0|3|3|3|4|2|4|0|6|1|3|0|0|0|3|1|2|3|3|7|2|2|0|3|1|6|1|3|1|1|0|0|1|2|5|5|2|1|1|1|4|6|2|4|0|3|2|1|1|2|3|6|2|2|0|1|3|2|4|1|4|3|2|6|0|0|4|4|4|3|5|1|3|3|5|2|4|2|1|3|4|5|1|2|0|0|3|1|2|4|0|2|5|2|5|2|2|2|5|6|2|4|2|3|2|1|3|6|0|3|5|4|2|2|4|2|2|4|2|7|3|1|7|5|3|2|3|3|3|3|5|6|4|3|5|4|3|4|2|6|12|2|2|6|5|2|6|7|7|6|6|6|3|6|4|5|5|1|2|0|3|5|2|4|6|3|5|6|9|6|7|5|4|7|6|5|7|4|5|7|6|2|4|3|6|5|10|6|4|6|7|6|7|6|5|4|3|5|3|11|8|7|5|6|6|7|6|4|7|11|4|4|5|8|10|11|7|7|4|6|4|8|7|3|7|5|8|5|8|7|8|9|13|9|8|9|9|11|5|4|4|8|4|9|8|11|5|7|8|3|4|10|7|15|10|5|8|11|7|7|6|8|7|6|2|6|13|9|9|8|14|10|14|11|10|6|6|7|11|6|9|12|10|9|14|8|11|10|12|8|3|13|10|13|10|5|13|7|7|4|12|10|5|13|7|12|7|10|16|12|9|10|8|9|13|12|14|11|15|15|10|17|14|13|14|13|14|24|19|15|11|14|12|17|14|12|12|13|15|14|13|16|23|9|21|8|18|11|11|21|18|12|14|13|18|15|16|19|15|26|19|24|11|21|14|17|17|14|21|13|23|21|20|21|19|14|21|10|18|20|24|24|21|28|28|25|21|16|20|18|17|20|16|30|18|20|22|15|23|19|25|19|24|26|14|19|19|30|20|20|17|37|26|25|31|15|23|24|26|21|30|37|24|24|26|18|26|25|21|20|24|22|30|31|29|34|31|28|25|28|28|20|26|30|25|35|23|30|33|27|32|36|29|34|41|27|42|35|26|31|27|29|40|27|43|43|41|42|39|32|37|36|30|23|39|29|20|43|41|33|36|45|32|36|35|34|34|25|36|35|47|37|44|42|34|40|32|39|29|28|42|29|45|29|33|38|48|45|39|36|27|35|34|53|47|44|34|38|43|47|26|41|38|42|45|38|50|51|48|44|50|49|57|47|52|41|53|39|39|41|44|55|54|47|54|51|50|38|50|55|59|49|53|53|51|44|49|57|54|54|53|58|50|66|56|62|54|55|63|67|60|54|51|68|55|46|50|60|54|60|65|74|57|53|51|63|53|62|60|49|61|68|69|68|67|81|64|61|55|61|65|71|75|59|77|53|63|72|87|66|70|60|60|68|71|63|64|74|79|71|79|65|72|64|61|84|71|73|64|96|78|89|60|74|73|75|80|70|65|74|70|85|76|59|70|84|75|84|91|76|80|69|91|69|67|82|66|90|81|93|85|86|74|94|86|88|94|87|100|79|87|89|98|109|97|86|115|99|90|90|97|98|105|110|104|97|109|98|100|106|84|90|86|88|96|98|98|108|104|111|103|110|109|110|111|103|84|120|80|86|117|92|101|114|108|104|95|108|89|101|102|100|110|117|109|103|113|103|107|82|125|118|92|109|99|120|139|114|112|118|123|116|115|111|119|128|131|118|111|111|113|129|131|120|113|135|143|123|125|128|111|129|131|125|107|140|124|134|115|120|150|139|154|120|139|120|135|131|131|144|154|140|135|148|128|137|130|138|139|149|155|144|119|140|167|141|147|134|151|149|155|167|146|149|153|156|142|167|187|144|154|159|154|142|170|132|174|165|168|182|176|164|160|170|180|155|178|145|160|178|164|162|174|152|158|178|169|178|181|158|183|181|168|169|199|182|196|199|158|173|172|182|185|193|159|188|203|205|180|197|182|199|209|201|184|220|201|205|198|201|186|198|218|181|217|190|240|203|189|203|210|210|216|192|223|228|213|211|212|197|205|194|217|219|191|252|215|210|203|219|205|223|207|222|223|235|222|251|208|234|233|218|231|232|239|224|214|234|226|267|231|229|235|227|231|261|247|244|203|227|235|249|227|233|234|236|226|228|237|264|236|238|251|235|229|237|221|256|219|239|248|240|250|264|262|226|235|266|231|289|241|227|235|270|240|277|224|241|216|222|250|256|255|238|243|223|268|262|248|261|228|256|272|236|251|272|244|249|263|264|271|281|260|280|255|251|243|279|280|257|235|247|269|278|233|238|271|234|242|272|267|251|270|274|296|247|258|241|242|294|282|250|255|257|265|247|269|268|291|278|264|259|281|262|272|288|276|288|250|264|249|292|271|272|276|282|261|266|263|243|264|272|263|271|266|277|274|257|290|256|306|286|268|264|275|252|261|295|267|269|263|265|273|288|256|276|260|251|270|273|300|289|279|252|273|294|295|293|273|289|309|267|252|276|272|283|274|259|268|280|290|271|277|267|301|272|302|279|266|287|283|265|274|282|267|275|261|271|259|308|292|270|270|276|308|280|287|264|250|258|287|287|273|268|248|253|280|310|280|267|272|280|239|285|289|273|256|290|307|277|263|257|264|295|257|300|256|291|297|261|291|260|264|282|323|265|227|286|257|264|273|292|242|269|272|255|251|281|272|260|251|248|255|256|294|264|263|272|264|257|271|239|264|252|243|273|272|236|258|247|249|258|266|262|256|253|268|263|262|245|279|264|243|256|245|257|246|263|248|234|229|243|240|212|208|236|249|251|238|230|199|248|213|230|260|232|208|231|243|235|221|250|212|227|231|226|225|223|224|236|222|217|211|234|232|221|224|210|202|187|212|233|215|207|208|191|247|218|219|218|216|240|205|181|214|211|196|217|200|204|226|214|215|178|209|196|191|175|208|200|215|204|205|202|160|208|209|187|216|196|185|176|191|177|210|195|196|179|196|174|200|188|163|199|206|186|173|191|185|185|166|172|183|174|173|202|168|177|144|191|192|165|159|149|216|157|170|168|175|155|163|149|156|177|165|175|159|163|131|149|152|147|167|190|152|166|150|155|164|146|145|161|157|151|145|157|158|176|139|147|156|158|160|145|135|145|135|128|129|132|131|142|148|113|122|118|138|108|146|140|143|130|121|138|131|136|137|137|131|140|136|116|122|124|123|111|131|145|114|134|140|116|128|92|118|116|102|120|100|127|116|107|119|113|121|120|107|108|116|112|115|104|118|111|103|105|129|96|127|101|94|95|95|94|94|87|85|113|106|75|103|91|97|75|96|104|93|95|102|95|83|100|99|85|96|73|75|91|100|98|87|90|78|79|92|90|98|90|67|79|82|84|76|86|83|106|78|87|74|95|90|77|69|57|77|74|65|89|69|75|73|73|89|78|82|63|60|77|58|73|66|75|71|86|64|76|60|69|71|66|71|64|79|62|67|57|81|67|52|72|61|64|67|68|74|40|52|59|72|56|54|64|59|62|62|50|68|58|58|50|54|55|72|65|44|55|43|46|61|54|60|56|55|57|43|55|35|55|50|51|54|42|55|45|62|41|42|40|38|43|40|38|57|47|47|55|33|39|42|48|44|29|47|43|41|34|48|23|25|35|63|37|39|43|39|37|46|33|43|37|31|48|28|29|35|35|31|28|31|37|43|31|34|30|31|33|26|33|38|42|31|46|30|32|36|26|28|24|39|31|28|38|21|24|26|29|20|18|19|27|25|24|24|21|20|19|26|31|22|29|24|31|20|19|24|21|23|34|21|28|26|18|22|24|17|21|15|20|17|25|28|20|18|14|22|28|21|18|22|18|21|16|21|28|14|14|17|11|21|23|16|16|22|19|17|17|16|20|15|17|20|16|17|12|23|21|15|11|16|19|16|10|14|21|11|24|12|11|11|15|13|16|7|12|10|17|10|22|11|9|13|17|16|17|12|10|11|8|9|10|11|14|14|10|12|6|8|7|10|10|13|12|6|10|11|7|12|11|11|11|7|9|13|20|9|10|12|7|12|14|12|6|15|10|5|11|8|8|8|11|9|13|7|10|13|4|5|10|3|9|9|10|12|7|8|9|11|5|6|4|14|12|13|7|7|9|8|5|13|9|15|11|6|4|9|7|9|11|9|7|18|7|10|9|13|8|7|11|8|13|4|11|6|10|6|10|12|9|8|6|3|6|10|10|3|4|8|9|7|7|6|9|8|5|4|11|5|11|8|9|6|8|5|6|8|0|12|7|7|8|3|7|4|6|4|5|9|2|6|12|8|6|9|5|5|2|4|2|4|6|4|9|4|5|5|4|6|4|8|10|8|8|3|1|3|3|9|4|5|2|8|8|8|6|1|5|3|3|4|7|3|16|3|3|4|4|8|0|4|5|3|3|4|3|4|8|4|1|5|2|3|1|5|6|4|3|5|2|5|1|2|2|3|6|3|3|3|1|3|8|1|0|2|8|2|3|3|3|1|4|4|4|5|7|2|0|0|4|2|2|2|1|3|4|2|3|1|1|3|2|5|2|1|0|2|4|3|1|2|2|2|4|3|3|2|7|0|1|1|2|0|0|0|2|3|1|1|1|4|3|1|2|4|2|2|0|0|1|3|3|1|1|1|1|1|3|1|4|1|2|0|1|1|1|1|1|0|2|0|1|1|0|4|0|0|1|1|3|1|1|0|1|0|1|2|0|0|1|1|2|1|1|2|1|2|1|0|0|0|1|0|2|1|0|0|1|0|1|1|1|0|2|0|0|3|2|1|0|0|0|1|0|0|0|0|0|1|0|0|0|1|2|1|1|0|1|1|0|3|0|0|1|1|1|2|0|2|0|0|1|0|0|1|0|0|0|0|0|1|1|0|0|3|1|0|2|1|2|1|1|1|0|0|0|0|1|0|1|0|1|2|0|0|0|0|0|0|1|0|1|1|1|0|0|0|1|0|0|0|1|0|1|0|0|1|0|1|0|0|0|1|1|0|0|0|0|0|1|1|0|0|1|0|0|0|1|0|2|1|2|0|0|0|0|0|1|0|2|0|0|1|0|1|0|0|0|1|0|0|1|0|0|0|0|0|1|0|0|1|0|0|0|1|0|0|1|1|1|1|0|0|0|0|0|0|1|1|1|0|1|0|0|0|0|0|0|1|1|0|0|0|0|0|0|0|0|0|0|0|0|0|0|0|0|0|0|1|0|0|0|0|0|2|0|0|0|0|0|1|0|1|0|0|0|0|1|0|0|0|0|0|0|0|0|0|0|1|1|0|1|0|0|0|0|1|0|0|0|0|1|0|0|0|0|0|0|0|0|0|0|0|0|0|0|0|0|0|0|0|0|0|0|0|0|0|1|0|0|0|0|0|0|0|0|0|0|0|0|0|0|0|0|0|0|0|0|0|0|0|0|0|0|0|0|0|0|0|0|0|0|0|0|0|0|0|0|0|0|0|0|0|0|0|0|0|0|0|0|0|0|0|0|0|0|0|1|0|0|0|0|0|0|0|0|0|0|0|0|0|0|0|0|0|0|0|0|0|0|0|0|0|1|0|0|0|0|0|0|0|0|0|0|0|0|0|0|0|0|0|0|0|0|2|0|0|0|0|0|0|0|0|0|0|0|0|0|0|0|0|0|0|0|0|0|0|0|0|0|0|0|0|0|0|0|0|0|0|0|0|0|0|0|0|0|0|0|0|0|0|0|0|0|0|0|0|0|0|0|0|0|0|0|0|0|0|0|0|0|0|0|0|0|0|0|0|0|0|0|0|0|0|0|0|0|0|0|0|0|0|0|0|0|0|0|0|0|0|0|0|0|0|0|0|0|0|0|0|0|0|0|0|0|0|0|0|0|0|0|0|0|0|0|0|0|0|0|0|0|0|0|0|0|0|0|0|0|0|0|0|0|0|0|0|0|0|0|0|0|0|0|0|0|0|0|0|0|0|0|0|0|0|0|0|0|0|0|0|0|0|0|0|0|0|0|0|0|0|0|0|0|0|0|0|0|0|0|1|0|0|0|0|0|0|0|0|0|0|0|0|0|0|0|0|0|0|0|0|0|0|0|0|0|0|0|0|0|0|0|0|0|0|0|0|0|0|0|0|0|0|0|0|0|0|0|0|0|0|0|0|0|0|0|0|0|0|0|0|0|0|0|0|0|0|0|0|0|0|0|0|0|0|0|0|0|0|0|0|0|0|0|0|0|0|0|0|0|0|0|0|0|0|0|0|0|0|0|0|0|0|0|0|0|0|0|0|0|0|0|0|0|0|0|0|0|0|0|0|0|0|0|0|0|0|0|0|0|0|0|0|0|0|0|0|0|0|0|0|0|0|0|0|0|0|0|0|0|0|0|0|0|0|0|0|0|0|0|0|0|0|0|0|0|0|0|0|0|0|0|0|0|0|0|0|0|0|0|0|0|0|0|0|0|0|0|0|0|0|0|0|0|0|0|0|0|0|0|0|0|0|0|0|0|0|0|0|0|0|0|0|0|0|0|0|0|0|0|0|0|0|0|0|0|0|0|0|0|0|0|0|0|0|0|0|0|0|0|0|0|0|0|0|0|0|0|0|0|0|0|0|0|0|0|0|0|0|0|0|0|0|0|0|0|0|0|0|0|0|0|0|0|0|0|0|0|0|0|0|0|0|0|0|0|0|0|0|0|0|0|0|0|0|0|0|0|0|0|0|0|0|0|0|0|0|0|0|0|0|0|0|0|0|0|0|0|0|0|0|1|0|0|0|0|2|0|0|0|0|0|0|0|0|0|0|0|0|0|0|0|0|0|0|0|0|1|0|0|0|0|0|0|0|0|0|0|0|0|0|0|0|0|0|0|0|0|0|0|0|0|0|0|0|0|0|0|0|0|0|0|0|0|0|0|0|0|0|0|0|0|0|0|0|0|0|0|0|0|0|0|0|0|0|0|0|0|0|0|0|0|0|0|0|0|0|0|0|0|0|0|0|0|0|0|0|0|0|0|0|0|0|0|0|0|0|0|0|0|0|0|0|0|0|0|0|0|0|0|0|0|0|0|0|0|0|0|0|0|0|0|0|0|0|0|0|0|0|0|0|0|0|0|0|0|0|0|0|0|0|0|0|0|0|0|0|0|0|0|0|0|0|0|0|0|0|0|0|0|0|0|0|0|0|0|0|0|0|0|0|0|0|0|0|0|0|0|0|0|0|0|0|0|0|0|0|0|0|0|0|0|0|0|0|0|0|0|0|0|0|0|0|0|0|0|0|0|0|0|0|0|0|0|0|0|0|0|0|0|0|0|0|0|0|0|0|0|0|0|0|0|0|0|0|0|0|0|0|0|0|0|0|0|0|0|0|0|0|0|0|0|0|0|0|0|0|0|0|0|0|0|0|0|0|0|0|0|0|0|0|0|0|0|0|0|0|0|0|0|0|0|0|0|0|0|0|0|0|0|0|0|0|0|0|0|0|0|0|0|0|0|0|0|0|0|0|0|0|0|0|0|0|0|0|0|0|0|0|0|0|0|0|0|0|0|0|0|0|0|0|0|0|0|0|0|0|0|0|0|0|0|0|0|0|0|0|0|0|0|0|0|0|0|0|0|0|0|0|0|0|0|0|0|0|0|0|0|0|0|0|0|0|0|0|0|0|0|0|0|0|0|0|0|0|0|0|0|0|0|0|0|0|0|0|0|0|0|0|0|0|0|0|0|0|0|0|0|0|0|0|0|0|0|0|0|0|0|0|0|0|0|0|0|0|0|0|0|0|0|0|0|0|0|0|0|0|0|0|0|0|0|0|0|0|0|0|0|0|0|0|0|0|0|0|0|0|0|0|0|0|0|0|0|0|0|0|0|0|0|0|0|0|0|0|0|0|0|0|0|0|0|0|0|0|0|0|0|0|0|0|0|0|0|0|0|0|0|0|0|0|0|0|0|0|0|0|0|0|0|0|0|0|0|0|0|0|0|0|0|0|0|0|0|0|0|0|0|0|0|0|0|0|0|0|0|0|0|0|0|0|0|0|0|0|0|0|0|0|0|0|0|0|0|0|0|0|0|0|0|0|0|0|0|0|0|0|0|0|0|0|0|0|0|0|0|0|0|0|0|0|0|0|0|0|0|0|0|0|0|0|0|0|0|0|0|0|0|0|0|0|0|0|0|0|0|0|0|0|0|0|0|0|0|0|0|0|0|0|0|0|0|0|0|0|0|0|0|0|0|0|0|0|0|0|0|0|0|0|0|0|0|0|0|0|0|0|0|0|0|0|0|0|0|0|0|0|0|0|0|0|0|0|0|0|0|0|0|0|0|0|0|0|0|0|0|0|0|0|0|0|0|0|0|0|0|0|0|0|0|0|0|0|0|0|0|0|0|0|0|0|0|0|0|0|0|0|0|0|0|0|0|0|0|0|0|0|0|0|0|0|0|0|0|0|0|0|0|0|0|0|0|0|0|0|0|0|0|0|0|0|0|0|0|0|0|0|0|0|0|0|0|0|0|0|0|0|0|0|0|0|0|0|0|0|0|0|0|0|0|0|0|0|0|0|0|0|0|0|0|0|0|0|0|0|0|0|0|0|0|0|0|0|0|0|0|0|0|0|0|0|0|0|0|0|0|0|0|0|0|0|0|0|0|0|0|0|0|0|0|0|0|0|0|0|0|0|0|0|0|0|0|0|0|0|0|0|0|0|0|0|0|0|0|0|0|0|0|0|0|0|0|0|0|0|0|0|0|0|0|0|0|0|0|0|0|0|0|0|0|0|0|0|0|0|0|0|0|0|0|0|0|0|0|0|0|0|0|0|0|0|0|0|0|0|0|0|0|0|0|0|0|0|0|0|0|0|0|0|0|0|0|0|0|0|0|0|0|0|0|0|0|0|0|0|0|0|0|0|0|0|0|0|0|0|0|0|0|0|0|0|0|0|0|0|0|0|0|0|0|0|0|0|0|0|0|0|0|0|0|0|0|0|0|0|0|0|0|0|0|0|0|0|0|0|0|0|0|0|0|0|0|0|0|0|0|0|0|0|0|0|0|0|0|0|0|0|0|0|0|0|0|0|0|0|0|0|0|0|0|0|0|0|0|0|0|0|0|0|0|0|0|0|0|0|0|0|0|0|0|0|0|0|0|0|0|0|0|0|0|0|0|0|0|0|0|0|0|0|0|0|0|0|0|0|0|0|0|0|0|0|0|0|0|0|0|0|0|0|0|0|0|0|0|0|0|0|0|0|0|0|0|0|0|0|0|0|0|0|0|0|0|0|0|0|0|0|0|0|0|0|0|0|0|0|0|0|0|0|0|0|0|0|0|0|0|0|0|0|0|0|0|0|0|0|0|0|0|0|0|0|0|0|0|0|0|0|0|0|0|0|0|0|0|0|0|0|0|0|0|0|0|0|0|0|0|0|0|0|0|0|0|0|0|0|0|0|0|0|0|0|0|0|0|0|0|0|0|0|0|0|0|0|0|0|0|0|0|0|0|0|0|0|0|0|0|0|0|0|0|0|0|0|0|0|0|0|0|0|0|0|0|0|0|0|0|0|0|0|0|0|0|0|0|0|0|1|0|0|0|0|0|0|0|0|0|0|0|0|0|0|0|0|0|0|0|0|0|0|0|0|0|0|0|0|0|0|0|0|0|0|0|0|0|0|0|0|0|0|0|0|0|0|0|0|0|0|0|0|0|0|0|0|0|0|0|0|0|0|0|0|0|0|0|0|0|0|0|0|0|0|0|0|0|0|0|0|0|0|0|0|0|0|1|0|0|0|0|0|0|0|0|0|0|0|0|0|0|0|0|0|0|0|0|0|0|0|0|0|0|0|0|0|0|0|0|0|0|0|0|0|0|0|0|0|0|0|0|0|0|0|0|0|0|0|0|0|0|0|0|0|0|0|0|0|0|0|0|0|0|0|0|0|0|0|0|0|0|0|0|0|0|0|0|0|0|0|0|0|0|0|0|0|0|0|0|0|0|0|0|0|0|0|0|0|0|0|0|0|0|0|0|0|0|0|0|0|0|0|0|0|0|0|0|0|0|0|0|0|0|0|0|0|0|0|0|0|0|0|0|0|0|0|0|0|0|0|0|0|0|0|0|0|0|0|0|0|0|0|0|0|0|0|0|0|0|0|0|0|0|0|0|0|0|0|0|0|0|0|0|0|0|0|0|0|0|0|0|0|0|0|0|0|0|0|0|0|0|0|0|0|0|0|0|0|0|0|0|0|0|0|0|0|0|0|0|0|0|0|0|0|0|0|0|0|0|0|0|0|0|0|0|0|0|0|0|0|0|0|0|0|0|0|0|0|0|0|0|0|0|0|0|0|0|0|0|0|0|0|0|0|0|0|0|0|0|0|0|0|1</HistCounts>
      </HistItem>
    </Histograms>
    <Metadata>
      <MDI key="STATISTICS_APPROXIMATE">YES</MDI>
      <MDI key="STATISTICS_MAXIMUM">5278</MDI>
      <MDI key="STATISTICS_MEAN">1766.0995419929</MDI>
      <MDI key="STATISTICS_MINIMUM">415</MDI>
      <MDI key="STATISTICS_STDDEV">292.00772778749</MDI>
      <MDI key="STATISTICS_VALID_PERCENT">100</MDI>
    </Metadata>
  </PAMRasterBand>
  <PAMRasterBand band="3">
    <Histograms>
      <HistItem>
        <HistMin>434.5000949667617</HistMin>
        <HistMax>5699.499905033238</HistMax>
        <BucketCount>5265</BucketCount>
        <IncludeOutOfRange>0</IncludeOutOfRange>
        <Approximate>1</Approximate>
        <HistCounts>1|0|0|0|0|0|0|0|0|0|0|0|0|0|0|0|0|0|0|0|0|0|0|0|0|0|0|0|0|0|0|0|0|0|0|0|0|0|0|0|0|0|0|0|0|0|0|0|0|0|0|0|0|0|1|0|0|0|0|0|0|0|0|0|0|0|0|0|0|0|0|1|0|0|1|0|0|0|0|0|0|0|0|0|0|0|0|0|0|0|0|0|0|0|0|0|0|0|0|0|0|0|0|0|0|0|0|0|0|0|0|1|0|1|0|0|0|0|0|0|0|1|0|2|0|1|0|0|0|0|0|0|0|0|0|0|1|0|0|0|0|0|0|0|0|0|1|0|0|1|0|0|0|0|1|0|1|0|0|0|0|0|0|0|0|0|0|0|0|0|0|0|1|0|0|0|1|0|0|0|0|0|1|0|0|0|0|0|0|0|0|0|0|1|0|0|1|2|0|1|0|0|0|0|1|0|0|1|0|0|0|0|1|0|0|0|0|1|0|1|0|0|0|0|1|0|0|1|0|0|0|0|0|0|0|0|1|0|2|0|0|0|0|1|1|1|0|0|1|0|0|0|0|2|0|0|1|0|0|0|0|1|0|1|0|0|0|0|1|0|0|0|0|0|0|0|0|0|1|0|0|0|1|2|0|0|0|0|1|0|0|0|1|0|0|1|0|1|1|0|0|0|0|0|0|2|0|1|0|0|0|0|1|0|0|0|1|0|1|1|0|0|1|0|1|0|0|0|0|2|0|1|1|0|0|1|1|1|1|0|1|0|0|2|2|0|0|0|0|0|0|0|0|1|0|0|0|2|1|0|2|1|0|1|0|0|0|0|2|0|1|0|0|0|1|0|0|1|1|0|0|0|1|1|0|1|0|1|0|2|1|1|0|0|1|0|1|3|0|1|0|1|0|1|1|1|0|0|1|0|1|1|1|0|0|1|1|0|0|0|1|2|1|0|1|0|1|2|3|0|0|0|2|0|1|2|1|2|3|0|0|0|1|0|0|0|0|0|0|0|1|0|0|2|2|1|1|0|1|1|1|2|3|1|0|1|1|2|0|0|1|0|1|2|2|1|1|0|1|1|1|1|2|0|3|1|2|1|1|0|1|0|1|2|2|1|0|3|1|1|0|2|0|2|1|0|0|2|0|0|2|1|1|1|1|0|3|1|0|1|2|0|0|1|1|0|0|1|0|3|2|1|4|1|0|2|0|3|0|3|0|1|0|1|3|1|2|1|3|1|1|1|1|1|2|1|3|4|0|4|0|3|2|3|0|4|0|0|1|1|0|2|0|0|0|0|2|2|1|2|0|0|0|3|1|0|0|1|2|3|2|2|0|2|2|2|3|0|4|2|4|1|1|3|1|1|1|1|4|0|0|3|1|1|0|1|0|3|3|1|2|2|0|1|0|2|2|2|1|1|0|4|6|3|1|2|1|1|0|4|4|1|3|1|1|0|1|0|2|2|2|1|3|2|2|0|3|1|5|2|2|1|4|4|1|1|3|2|2|2|1|3|4|4|2|3|1|2|0|1|1|2|3|3|6|0|2|5|2|2|1|4|4|5|1|1|2|2|1|1|0|5|5|1|2|0|1|7|3|4|5|2|2|3|4|5|4|3|2|2|4|4|3|3|5|3|3|5|6|2|2|1|1|4|4|4|2|3|6|3|4|4|5|5|2|3|6|2|1|6|5|4|2|6|4|3|3|2|4|0|4|2|4|1|3|3|3|3|3|6|5|3|2|3|4|1|3|1|6|2|4|4|3|1|5|1|7|6|5|4|6|1|3|2|5|4|8|6|3|5|3|2|2|5|4|2|8|2|6|3|4|2|4|4|4|8|3|7|2|5|5|5|5|4|5|3|1|7|5|5|4|3|6|6|5|5|2|6|3|3|2|5|4|7|6|2|3|4|6|2|2|7|5|6|5|3|6|5|3|2|3|5|2|4|4|1|5|4|6|5|6|4|8|5|4|6|3|6|3|5|4|6|6|7|2|5|4|4|8|6|6|2|3|6|6|7|5|7|8|1|6|4|6|4|4|10|5|8|9|2|8|9|6|7|4|9|3|5|11|5|1|9|4|8|4|7|12|4|4|10|6|5|5|6|4|6|3|3|7|11|8|5|7|7|4|7|6|7|5|4|7|12|5|5|4|4|7|8|4|7|5|9|9|8|2|6|5|9|2|6|7|6|6|3|3|8|6|8|7|11|2|6|9|5|4|7|8|6|7|7|5|13|12|9|8|5|9|6|12|10|8|5|5|6|3|8|9|8|9|8|8|8|11|6|7|4|7|9|7|8|11|5|9|3|5|8|6|9|10|7|11|6|13|4|8|6|2|10|14|8|9|8|5|4|10|11|9|17|9|12|6|7|15|13|6|6|10|11|10|14|10|7|8|12|9|9|6|3|9|7|7|12|4|9|8|7|11|10|8|17|9|9|9|13|13|4|8|5|6|13|7|4|5|6|14|14|12|9|6|14|18|11|6|5|5|14|11|11|10|9|19|12|15|7|10|7|16|8|7|12|11|18|15|8|9|18|9|9|9|14|11|11|14|12|10|13|11|9|11|9|14|9|14|16|15|11|8|17|13|10|10|8|20|6|8|17|11|19|15|10|14|7|13|14|12|17|7|16|14|11|13|10|16|13|10|17|14|10|9|13|13|11|13|17|9|15|9|14|14|24|6|14|18|13|14|18|17|16|17|11|14|14|18|18|13|11|21|11|22|10|15|11|12|11|18|20|17|12|11|9|9|13|12|18|16|18|6|14|10|16|12|21|21|8|12|16|19|18|17|14|21|20|19|12|13|20|20|20|10|21|26|27|14|17|18|21|13|16|18|19|21|18|17|16|11|16|15|23|20|11|20|12|20|10|26|25|20|14|18|14|17|19|13|21|15|25|15|21|12|22|13|20|15|24|21|18|20|24|19|23|17|21|17|24|22|19|22|21|24|21|15|20|28|16|19|29|17|22|17|21|19|22|16|22|20|20|18|17|21|21|19|19|22|20|25|21|22|29|13|24|22|23|27|16|24|26|26|26|27|24|27|20|23|21|25|30|24|16|23|24|24|29|26|21|21|21|20|30|25|31|31|24|27|33|29|25|33|23|19|28|23|28|21|27|22|29|21|27|28|35|24|38|25|28|27|24|37|20|19|30|24|32|31|40|22|20|25|29|25|23|32|36|43|21|21|35|28|28|34|27|23|26|38|33|35|31|36|24|27|35|24|39|36|27|30|22|26|40|37|25|25|29|25|25|38|36|36|40|36|33|36|31|32|46|28|43|29|24|39|40|27|45|30|36|37|36|38|41|45|47|38|41|32|32|35|42|40|41|38|36|28|34|38|42|47|30|49|38|34|51|43|47|42|49|48|35|33|32|28|33|33|39|43|41|37|35|34|41|38|36|46|39|44|44|50|44|36|55|34|50|37|40|44|37|39|33|45|45|48|49|53|38|48|37|47|57|39|44|35|35|39|51|55|54|39|50|48|53|46|50|53|47|34|50|43|42|61|53|57|41|51|53|49|48|51|39|55|47|54|55|42|56|45|48|49|51|61|57|54|40|52|51|39|45|48|57|59|52|43|63|56|65|62|54|57|63|65|55|51|71|55|66|61|57|68|56|67|53|70|40|62|62|61|62|70|67|67|64|51|78|53|63|61|71|45|56|61|62|68|58|68|67|61|57|50|66|56|68|68|59|67|52|61|75|75|54|83|70|54|71|74|72|59|73|65|68|77|67|80|72|65|69|65|68|81|82|62|51|66|64|66|69|78|70|79|58|73|64|106|76|73|76|82|74|67|56|78|54|74|59|75|85|66|77|80|61|75|75|68|79|91|66|75|85|73|90|87|83|83|83|80|80|81|79|76|74|78|86|83|96|95|86|99|86|81|90|107|84|84|91|74|79|84|71|78|89|94|74|90|87|97|82|95|113|75|105|103|105|85|91|90|94|84|92|102|106|93|96|94|89|81|86|88|100|100|99|81|106|90|89|97|87|82|91|106|99|76|82|109|93|113|95|106|110|108|101|117|107|112|105|112|107|117|112|113|89|108|109|109|118|98|107|108|102|83|114|89|125|106|113|94|99|112|118|131|121|108|120|110|125|123|95|106|97|108|109|126|120|135|124|104|120|123|110|126|121|130|124|128|142|116|130|120|135|122|121|133|129|128|118|107|114|124|116|122|118|138|114|119|153|143|125|140|141|125|120|134|131|124|148|118|127|123|137|116|125|115|148|131|131|150|129|122|130|125|125|136|141|116|130|143|125|140|127|126|124|139|123|144|160|126|128|121|145|146|125|135|142|138|141|153|126|162|115|154|156|130|170|130|142|143|158|143|144|146|148|144|153|161|154|140|128|157|153|149|150|158|146|129|160|167|143|164|146|165|145|161|141|140|154|129|152|157|156|164|153|155|161|162|143|161|156|144|160|142|154|171|198|166|161|146|148|161|147|158|151|159|143|167|131|174|167|138|159|167|141|172|158|162|181|168|165|147|157|173|178|165|164|171|185|151|171|149|166|166|168|163|157|154|162|169|154|172|164|166|163|144|161|144|180|196|155|172|175|176|178|176|194|157|195|143|165|147|189|167|151|178|184|190|190|187|186|178|193|182|172|148|184|177|160|189|181|150|188|185|165|148|160|162|188|158|176|177|168|175|180|175|168|187|189|164|172|197|176|183|177|181|200|189|167|209|172|190|192|174|190|175|180|182|176|163|168|171|196|187|164|188|196|184|199|177|177|178|181|176|204|172|182|202|187|163|196|203|180|187|190|179|168|183|190|192|179|217|201|172|191|193|170|179|196|204|178|197|194|183|180|186|176|173|194|197|178|192|173|174|214|186|179|186|214|177|174|173|220|169|168|180|208|200|181|223|173|206|175|179|185|176|197|207|219|184|167|208|183|187|213|194|197|202|190|202|215|196|187|197|206|189|176|212|211|195|177|189|198|198|214|183|192|212|198|196|182|198|193|197|188|177|192|171|211|202|193|192|217|190|183|189|188|184|193|181|196|175|183|187|192|215|211|231|202|197|187|222|190|191|197|194|199|187|160|198|198|182|181|171|211|183|215|185|187|206|198|202|213|196|213|205|166|196|162|207|185|167|193|173|194|175|166|171|177|202|196|173|202|179|191|204|189|174|185|227|186|193|187|185|182|169|174|193|173|181|201|204|172|173|200|157|170|185|190|157|189|169|197|157|175|175|189|164|186|181|175|198|188|167|191|179|165|200|177|176|171|169|199|157|170|183|162|167|174|197|186|186|178|178|165|161|164|168|152|172|184|174|163|179|175|165|172|160|170|167|156|164|172|157|173|176|156|176|193|163|196|157|137|157|165|188|174|151|180|156|173|176|166|152|157|145|173|172|175|168|149|167|154|156|167|159|164|162|187|173|150|162|168|182|175|161|154|144|179|158|160|133|178|156|156|171|160|165|176|142|156|159|166|150|155|141|160|142|163|149|154|165|195|159|142|142|148|169|157|164|156|156|163|140|157|176|117|151|149|140|148|148|143|152|136|145|132|155|149|153|153|147|146|136|127|145|131|154|155|138|153|148|141|165|112|154|149|122|133|142|135|128|136|145|132|141|141|145|161|118|145|134|146|127|157|143|129|153|133|149|142|150|138|105|149|133|128|133|132|120|134|125|108|123|115|147|122|131|132|114|121|126|131|134|119|118|137|129|137|108|112|127|126|117|123|118|114|131|134|120|111|128|119|132|136|109|127|128|137|113|133|123|127|148|135|125|133|136|144|106|115|118|128|115|130|97|121|142|142|101|112|110|121|107|107|110|121|121|126|117|110|107|101|123|116|84|107|114|113|105|114|111|126|122|109|118|101|138|124|131|113|124|98|114|124|98|109|106|110|122|121|110|102|92|116|109|111|109|122|120|105|126|106|104|102|94|106|104|96|98|111|104|103|114|92|116|101|107|108|107|109|84|113|117|105|95|95|114|105|99|86|91|92|100|85|76|96|100|112|100|89|97|87|88|105|95|109|97|89|94|84|79|103|92|86|90|103|98|103|94|105|86|85|118|96|96|100|85|105|86|84|88|76|104|91|74|87|79|92|90|86|87|75|113|101|78|90|77|87|94|83|105|79|98|102|91|101|85|90|74|77|71|88|89|85|74|83|85|90|74|74|80|88|92|93|70|80|88|66|88|77|66|83|89|78|75|67|75|70|72|72|76|77|62|88|72|70|76|67|88|67|82|84|76|79|81|71|76|73|62|74|77|73|76|66|85|73|66|78|59|70|66|73|68|81|72|70|65|65|56|55|53|81|57|63|79|67|57|53|74|44|55|60|51|68|73|63|70|51|50|55|54|67|66|44|64|56|71|54|58|56|57|59|48|44|53|64|42|52|56|53|58|60|69|59|45|57|44|50|48|44|49|44|51|50|58|61|40|46|47|45|51|46|45|53|54|41|35|49|50|49|57|55|74|49|36|44|48|61|50|50|48|52|49|35|52|54|41|37|40|56|49|38|41|44|39|39|52|34|46|36|47|51|41|44|42|42|39|38|34|26|32|40|39|28|36|36|42|32|47|29|41|35|38|34|40|50|46|43|39|33|29|42|28|50|34|33|48|33|31|30|19|33|43|27|28|45|37|33|36|24|32|27|35|30|30|24|25|36|39|30|34|29|33|29|32|24|33|30|39|34|25|32|29|19|26|34|26|28|34|40|23|30|31|26|26|25|33|24|24|31|26|25|25|31|38|18|13|31|30|18|35|21|26|22|25|22|31|18|13|15|21|19|23|21|19|23|21|23|32|22|16|24|17|19|11|20|25|25|26|17|31|15|17|20|21|19|20|23|23|28|23|17|21|18|14|13|19|17|24|18|20|20|22|17|18|15|12|13|20|23|19|21|25|15|15|25|19|11|18|14|24|18|19|17|20|16|13|17|19|10|20|24|22|20|11|15|19|16|19|27|16|21|11|25|12|17|13|16|9|16|12|18|10|14|20|16|15|12|15|8|12|11|9|14|13|10|22|16|12|18|9|11|17|10|12|16|12|22|9|12|13|13|11|11|7|6|13|8|7|11|14|8|16|8|10|12|9|13|5|8|13|13|10|9|11|10|2|14|7|8|10|7|12|5|8|13|10|7|9|15|8|10|6|7|7|10|10|10|6|6|11|11|7|8|11|8|6|11|9|13|11|1|7|10|6|10|11|9|7|10|6|12|7|6|11|5|5|5|1|10|3|7|4|9|7|4|5|6|11|4|8|7|4|9|6|7|10|5|10|8|5|6|3|10|5|3|3|5|5|5|4|8|9|9|6|5|5|5|8|6|6|1|3|11|5|5|6|9|3|6|6|5|5|5|9|6|6|4|4|4|4|2|3|5|7|6|2|5|8|6|7|6|9|1|5|4|4|3|9|3|4|7|5|4|3|5|8|8|2|5|5|4|5|3|6|8|7|7|2|2|11|4|7|4|7|9|2|4|2|5|3|4|5|3|5|4|3|0|1|5|2|2|3|4|9|2|3|2|6|7|3|3|2|4|5|3|2|4|1|3|4|2|7|3|6|7|4|3|4|3|4|6|5|3|3|6|2|3|1|3|4|2|2|2|3|3|6|2|3|4|3|2|1|2|3|2|3|4|4|6|1|1|3|3|4|2|2|2|4|1|0|2|4|2|3|2|1|2|4|1|3|1|3|3|2|2|4|3|4|4|2|2|3|0|1|4|2|1|4|2|2|5|1|3|4|0|3|4|1|0|2|1|1|0|3|3|1|3|3|2|1|3|2|0|2|0|4|0|3|2|3|2|1|3|2|1|2|1|0|2|1|2|2|1|1|0|4|1|3|2|0|2|0|0|1|3|3|0|5|2|1|1|0|1|1|0|0|1|0|0|0|0|1|0|0|0|1|1|0|0|0|2|0|0|0|1|0|2|1|1|1|2|1|3|1|2|2|1|1|0|0|1|2|0|0|0|0|1|0|1|1|1|1|1|0|2|0|0|0|0|1|0|0|0|2|1|0|1|0|0|0|0|0|0|1|0|0|2|1|0|0|0|0|0|1|0|0|1|1|1|0|1|1|0|0|2|1|0|2|2|1|1|0|1|2|0|0|0|0|2|0|1|0|0|0|1|1|0|1|1|0|1|1|0|0|1|1|1|1|0|0|0|0|0|2|0|1|0|0|1|1|1|0|0|0|1|1|1|0|0|0|0|0|0|0|0|0|0|0|1|1|0|0|1|1|2|0|0|0|0|2|0|2|0|0|0|0|1|1|0|0|3|1|1|0|0|0|0|1|0|0|0|0|0|0|0|0|0|0|0|0|1|0|0|1|0|0|0|1|0|1|0|1|1|0|1|0|1|0|1|0|0|0|0|0|1|0|0|0|0|0|0|0|0|0|1|0|0|0|1|0|1|0|0|0|1|0|0|0|1|0|0|0|0|0|0|1|1|0|0|2|1|1|1|0|1|0|0|0|0|0|1|0|0|0|0|1|0|0|0|0|0|0|0|0|1|0|0|0|0|0|2|0|0|0|0|0|0|0|0|0|0|0|1|0|0|1|0|1|0|0|0|0|0|0|0|0|0|0|0|0|0|0|0|0|0|1|0|0|0|0|0|0|0|0|1|0|0|0|0|0|0|0|0|0|1|1|0|0|1|0|0|1|0|0|0|0|0|1|0|0|1|0|0|0|0|0|0|0|0|0|0|0|0|0|0|0|0|0|0|0|0|0|0|0|0|0|0|0|0|0|0|0|0|0|0|0|0|0|0|0|0|0|0|0|0|0|0|0|0|0|0|0|0|0|0|0|0|0|0|0|0|0|0|0|0|0|0|0|0|0|0|0|0|0|0|0|0|0|0|0|0|0|0|0|0|0|0|0|0|0|0|0|0|0|0|0|0|0|0|0|0|0|0|0|0|0|0|0|0|0|0|0|0|0|0|0|0|0|0|0|0|0|0|0|0|0|0|0|0|0|0|0|0|0|0|0|0|0|0|0|0|0|0|0|0|0|0|0|0|0|0|0|0|0|0|0|0|0|0|0|0|0|0|0|0|0|0|0|0|0|0|0|0|0|0|0|0|0|0|0|0|0|0|0|0|0|0|0|0|0|0|0|0|0|0|0|0|0|0|0|0|0|0|0|0|0|0|0|0|0|0|0|0|0|0|0|0|0|0|0|0|0|0|0|0|0|0|0|0|0|0|0|0|0|0|0|0|0|0|0|0|0|0|0|0|0|0|0|0|0|0|0|0|0|0|0|0|0|0|0|0|0|0|0|0|0|0|0|0|0|0|0|0|0|0|0|0|0|0|0|0|0|0|0|0|0|0|0|0|0|0|0|0|0|0|0|0|0|0|0|0|0|0|0|0|0|0|0|0|0|0|0|0|0|0|0|0|0|0|0|0|0|0|0|0|0|0|0|0|0|0|0|0|0|0|0|0|0|0|0|0|0|0|0|0|0|0|0|0|0|0|0|0|0|0|0|0|0|0|0|0|0|0|0|0|0|0|0|0|0|0|0|0|0|0|0|0|0|0|0|0|0|0|0|0|0|0|0|0|0|0|0|0|0|0|0|0|0|0|0|0|0|0|0|0|0|0|0|0|0|0|0|0|0|0|0|0|0|0|0|0|0|0|0|0|0|0|0|0|0|0|0|0|0|0|0|0|0|0|0|0|0|0|0|0|0|0|0|0|0|0|0|0|0|0|0|0|0|0|0|0|0|0|0|0|0|0|0|0|0|0|0|0|0|0|0|0|0|0|0|0|0|0|0|0|0|0|0|0|0|0|0|0|0|0|0|0|0|0|0|0|0|0|0|0|0|0|0|0|0|0|0|0|0|0|0|0|0|0|0|0|0|0|0|0|0|0|0|0|0|0|0|0|0|0|0|0|0|0|0|0|0|0|0|0|0|0|0|0|0|0|0|0|0|0|0|0|0|0|0|0|0|0|0|0|0|0|0|0|0|0|0|0|0|0|0|0|0|0|0|0|0|0|0|0|0|0|0|0|0|0|0|0|0|0|0|0|0|0|0|0|0|0|0|0|0|0|0|0|0|0|0|0|0|0|0|0|0|0|0|0|0|0|0|0|0|0|0|0|0|0|0|0|0|0|0|0|0|0|0|0|0|0|0|0|0|0|0|0|0|0|0|0|0|0|0|0|0|0|0|0|0|0|0|0|0|0|0|0|0|0|0|0|0|0|0|0|0|0|0|0|0|0|0|0|0|0|0|0|0|0|0|0|0|0|0|0|0|0|0|0|0|0|0|0|0|0|0|0|0|0|0|0|0|0|0|0|0|0|0|0|0|0|0|0|0|0|0|0|0|0|0|0|0|0|0|0|0|0|0|0|0|0|0|0|0|0|0|0|0|0|0|0|0|0|0|0|0|0|0|0|0|0|0|0|0|0|0|0|0|0|0|0|0|0|0|0|0|0|0|0|0|0|0|0|0|0|0|0|0|0|0|0|0|0|0|0|0|0|0|0|0|0|0|0|0|0|0|0|0|0|0|0|0|0|0|0|0|0|0|0|0|0|0|0|0|0|0|0|0|0|0|0|0|0|0|0|0|0|0|0|0|0|0|0|0|0|0|0|0|0|0|0|0|0|0|0|0|0|0|0|0|0|0|0|0|0|0|0|0|0|0|0|0|0|0|0|0|0|0|0|0|0|0|0|0|0|0|0|0|0|0|0|0|0|0|0|0|0|0|0|0|0|0|0|0|0|0|0|0|0|0|0|0|0|0|0|0|0|0|0|0|0|0|0|0|0|0|0|0|0|0|0|0|0|0|0|0|0|0|0|0|0|0|0|0|0|0|0|0|0|0|0|0|0|0|0|0|0|0|0|0|0|0|0|0|0|0|0|0|0|0|0|0|0|0|0|0|0|0|0|0|0|0|0|0|0|0|0|0|0|0|0|0|0|0|0|0|0|0|0|0|0|0|0|0|0|0|0|0|0|0|0|0|0|0|0|0|0|0|0|0|0|0|0|0|0|0|0|0|0|0|0|0|0|0|0|0|0|0|0|0|0|0|0|0|0|0|0|0|0|0|0|0|0|0|0|0|0|0|0|0|0|0|0|0|0|0|0|0|0|0|0|0|0|0|0|0|0|0|0|0|0|0|0|0|0|0|0|0|0|0|0|0|0|0|0|0|0|0|0|0|0|0|0|0|0|0|0|0|0|0|0|0|0|0|0|0|0|0|0|0|0|0|0|0|0|0|0|0|0|0|0|0|0|0|0|0|0|0|0|0|0|0|0|0|0|0|0|0|0|0|0|0|0|0|0|0|0|0|0|0|0|0|0|0|0|0|0|0|0|0|0|0|0|0|0|0|0|0|0|0|0|0|0|0|0|0|0|0|0|0|0|0|0|0|0|0|0|0|0|0|0|0|0|0|0|0|0|0|0|0|0|0|0|0|0|0|0|0|0|0|0|0|0|0|0|0|0|0|0|0|0|0|0|0|0|0|0|0|0|0|0|0|0|0|0|0|0|0|0|0|0|0|0|0|0|0|0|0|0|0|0|0|0|0|0|0|0|0|0|0|0|0|0|0|0|0|0|0|0|1|0|0|0|0|0|0|0|0|0|0|0|0|0|0|0|0|0|0|0|0|0|0|1|0|0|0|0|0|0|0|0|0|0|0|0|0|0|0|0|0|0|0|0|0|0|0|0|0|0|0|0|0|0|0|0|0|0|0|0|0|0|0|0|0|0|0|0|0|0|0|0|0|0|0|0|0|0|0|0|0|0|0|0|0|0|0|0|0|0|0|0|0|0|0|0|0|0|0|0|0|0|0|0|0|0|0|0|0|0|0|0|0|0|0|0|0|0|0|0|0|0|0|0|0|0|0|0|0|0|0|0|0|0|0|0|0|0|0|0|0|0|0|0|0|0|0|0|0|0|1</HistCounts>
      </HistItem>
    </Histograms>
    <Metadata>
      <MDI key="STATISTICS_APPROXIMATE">YES</MDI>
      <MDI key="STATISTICS_MAXIMUM">5699</MDI>
      <MDI key="STATISTICS_MEAN">2609.6018213772</MDI>
      <MDI key="STATISTICS_MINIMUM">435</MDI>
      <MDI key="STATISTICS_STDDEV">429.14947468026</MDI>
      <MDI key="STATISTICS_VALID_PERCENT">100</MDI>
    </Metadata>
  </PAMRasterBand>
  <PAMRasterBand band="4">
    <Histograms>
      <HistItem>
        <HistMin>1297.500108038029</HistMin>
        <HistMax>5925.49989196197</HistMax>
        <BucketCount>4628</BucketCount>
        <IncludeOutOfRange>0</IncludeOutOfRange>
        <Approximate>1</Approximate>
        <HistCounts>1|0|0|0|0|0|0|0|0|0|0|0|0|0|0|0|0|0|0|0|0|0|0|0|1|0|0|0|0|0|1|0|0|0|0|0|0|0|0|0|0|0|0|0|0|0|0|0|0|0|0|0|0|0|0|0|0|0|0|0|0|0|0|0|0|0|0|0|0|0|0|0|0|0|0|0|0|0|1|0|0|0|0|0|0|0|0|0|0|0|0|0|0|0|0|0|0|0|0|1|0|0|0|0|0|1|0|0|0|0|0|0|1|0|0|0|0|0|0|0|0|0|0|0|0|0|1|0|0|0|0|0|0|0|0|0|0|0|0|0|0|0|0|0|0|0|0|0|0|0|0|0|0|0|0|0|0|0|0|0|0|0|0|0|0|0|0|0|0|0|0|0|0|0|0|0|0|0|0|1|0|0|0|0|0|0|0|0|0|1|0|0|0|0|0|0|0|0|1|0|0|0|0|0|0|0|0|0|0|0|0|0|0|0|0|0|0|0|0|0|0|0|0|1|0|0|0|0|0|0|0|0|0|0|0|1|0|0|0|0|0|0|0|0|0|1|0|0|0|0|0|0|0|0|0|0|1|0|0|0|0|0|0|0|0|0|0|0|0|0|0|0|0|1|0|0|0|0|1|0|0|0|0|0|0|1|1|0|0|0|0|0|0|0|0|0|1|0|0|1|0|0|0|0|0|0|0|0|2|0|0|1|0|1|1|0|0|1|1|1|1|1|0|0|0|0|1|1|1|0|0|0|0|0|0|0|1|0|1|1|0|2|0|0|1|1|0|0|1|0|0|1|0|0|0|0|0|0|0|1|0|0|0|2|0|0|1|1|2|0|0|3|1|0|0|1|1|1|2|2|1|0|1|2|0|0|0|2|1|0|0|1|1|2|1|1|1|0|2|1|2|0|1|2|2|1|1|0|0|0|1|1|1|1|1|2|1|1|0|2|2|0|1|3|2|0|1|1|2|0|0|1|1|2|2|1|3|0|2|1|0|1|0|3|1|2|3|1|2|1|1|3|2|1|1|1|0|1|1|2|1|1|0|0|2|0|1|0|3|1|0|2|1|2|1|0|1|2|2|1|2|1|1|1|4|2|2|0|1|1|1|0|3|4|0|0|3|3|1|1|3|2|2|0|3|1|1|2|2|2|3|1|1|2|0|1|1|3|2|6|0|1|0|2|3|2|4|1|2|1|6|4|2|1|2|1|3|2|2|1|3|1|0|4|2|2|5|2|1|0|1|8|0|1|1|1|2|0|2|4|1|2|4|2|2|3|1|0|3|0|1|2|3|0|2|1|4|3|2|1|4|3|0|1|1|2|1|2|1|2|4|1|1|1|4|1|1|3|1|2|1|1|2|2|1|1|3|4|2|4|3|7|2|4|2|1|0|0|2|5|1|1|1|0|2|1|4|1|2|2|0|4|3|3|3|0|6|3|2|5|2|1|5|4|2|6|1|3|5|4|2|2|4|3|1|4|6|1|1|1|3|0|1|4|3|4|1|3|1|1|1|4|3|1|3|4|4|2|0|2|2|3|3|4|2|0|2|3|3|1|3|5|0|1|3|0|1|1|1|3|2|3|1|4|5|3|4|2|4|1|2|1|0|3|0|3|2|1|2|0|2|1|2|0|3|4|2|4|2|3|3|2|3|0|6|3|2|4|3|4|2|4|4|3|3|1|2|4|5|6|4|4|2|2|1|2|3|2|3|1|3|1|4|5|2|2|1|1|2|2|5|3|3|5|2|2|1|2|2|4|1|4|2|4|3|3|5|4|3|4|2|5|1|2|3|1|2|4|2|2|3|1|2|4|2|2|4|1|8|1|3|1|2|6|4|3|3|5|2|5|2|3|2|2|4|5|5|5|3|2|5|3|3|4|4|2|1|3|4|3|5|5|1|2|3|2|1|4|2|3|2|6|5|4|3|3|2|0|3|5|1|2|4|3|2|2|5|1|5|6|3|2|6|7|1|1|6|3|2|4|5|3|1|3|1|3|7|2|5|5|7|2|7|4|1|4|5|3|6|2|4|7|3|7|3|1|2|0|6|9|4|1|6|2|7|6|6|7|0|5|0|6|2|8|1|5|5|3|5|4|5|1|3|6|3|4|1|10|4|4|4|3|8|3|8|3|4|2|9|4|4|3|2|6|2|7|4|3|5|4|4|4|4|5|3|4|3|4|0|7|3|5|4|5|9|5|4|2|6|3|7|7|8|2|5|5|9|1|7|7|3|4|6|6|3|6|4|7|2|6|1|4|3|7|4|6|5|6|10|2|5|6|6|5|6|3|4|6|3|5|7|4|5|3|2|6|1|6|5|4|2|5|1|3|7|6|7|3|8|5|3|3|5|5|6|1|2|7|7|3|4|8|10|5|8|6|5|2|3|6|8|10|4|3|9|9|7|4|3|3|7|2|3|7|3|2|3|10|2|8|9|9|2|3|6|5|4|7|5|4|3|4|7|4|11|5|5|5|8|1|4|6|2|7|3|7|3|5|7|7|7|5|4|6|11|12|4|11|9|7|5|11|8|8|4|6|7|5|6|6|6|9|11|7|8|7|6|6|8|3|11|11|4|10|6|10|6|7|4|5|9|11|6|9|5|11|12|14|8|8|6|10|9|6|9|7|10|10|12|5|11|9|11|19|7|8|10|11|17|10|9|11|12|10|6|9|7|9|8|14|6|7|10|6|11|7|9|16|10|3|12|10|8|11|11|12|13|10|9|8|12|9|11|14|13|12|13|17|13|7|8|14|11|20|9|10|7|16|15|11|13|10|14|14|12|9|9|15|13|10|10|13|8|19|11|9|8|13|11|13|13|13|15|7|15|9|14|15|10|8|8|10|17|19|9|14|13|19|12|10|14|14|15|15|14|16|8|14|12|14|13|14|16|21|17|23|18|18|13|16|16|12|24|18|19|13|12|21|8|17|15|15|14|18|24|15|19|23|17|15|15|32|21|19|25|24|20|18|24|14|28|10|19|17|26|19|18|13|26|20|26|13|16|20|19|16|18|22|17|17|22|21|19|27|21|27|22|23|18|21|17|22|14|25|16|26|17|20|22|17|22|19|22|16|25|22|23|28|19|23|22|24|19|22|21|29|26|20|14|24|23|34|20|30|27|30|20|18|23|31|28|26|29|31|34|26|20|31|30|28|35|31|20|23|26|29|36|29|33|25|21|34|18|27|29|36|30|25|18|31|32|27|30|20|37|29|27|28|39|25|31|28|36|20|22|38|34|31|36|27|36|27|34|31|31|35|22|38|40|33|34|41|26|33|30|30|27|36|32|33|39|30|31|38|34|46|41|43|32|26|25|38|30|34|38|33|38|26|42|33|33|34|38|38|46|30|40|42|40|42|37|41|36|34|37|41|39|36|28|54|40|35|39|43|36|41|40|37|43|51|45|50|41|56|46|34|41|43|37|57|48|36|35|45|42|41|44|38|57|43|42|34|43|40|49|56|42|53|42|47|42|49|49|55|60|50|58|45|48|50|63|56|52|41|49|48|48|54|59|66|53|59|63|53|47|50|43|47|74|64|49|54|51|50|54|62|58|48|55|71|65|53|64|58|59|56|69|53|63|64|44|62|50|64|57|56|50|47|59|58|67|55|62|59|73|52|50|57|56|69|74|54|63|63|70|66|56|73|61|74|65|74|63|53|63|74|85|85|79|69|70|69|70|66|63|53|77|85|80|63|71|62|78|84|88|90|78|76|73|74|84|85|82|67|78|82|74|83|81|83|80|88|86|83|68|69|83|89|76|95|96|95|81|101|80|75|89|81|85|80|82|78|89|81|96|87|95|100|88|67|88|96|77|95|70|98|76|88|83|81|96|81|93|100|99|111|84|79|96|95|95|97|96|100|88|98|103|104|108|89|93|97|118|89|105|126|107|86|82|92|109|98|106|103|82|95|95|103|92|99|135|107|110|94|94|79|91|100|103|92|112|109|100|93|106|102|102|116|109|99|112|102|109|121|94|126|114|106|109|122|108|104|115|110|121|124|104|121|110|121|111|98|117|99|114|124|103|114|123|107|101|113|101|127|121|90|128|109|133|115|116|120|131|121|128|117|118|110|121|117|102|119|123|96|101|135|131|121|103|140|97|126|123|128|125|138|124|145|126|134|126|109|126|96|108|115|138|129|127|120|126|125|121|111|125|140|119|126|146|125|94|122|147|120|134|132|129|150|122|130|119|134|134|114|136|122|124|148|125|119|98|141|131|134|146|146|124|133|146|143|140|154|128|140|148|130|137|121|154|160|136|140|154|124|117|153|145|150|129|155|162|140|143|147|140|137|127|154|114|136|161|141|144|142|171|149|137|136|143|139|158|149|156|156|155|161|145|138|126|159|142|158|125|159|120|171|135|156|148|144|149|153|146|156|148|155|152|152|139|147|142|155|146|134|171|164|140|161|151|161|142|133|145|163|165|169|151|159|169|159|153|160|160|171|165|189|147|163|166|172|138|178|162|160|161|156|159|155|145|141|190|137|152|156|140|169|194|156|167|163|164|177|166|166|172|173|185|162|167|143|169|177|146|150|171|156|175|149|180|158|189|190|189|156|169|189|166|161|169|153|181|162|148|181|153|149|170|174|149|151|157|166|173|160|166|166|198|182|156|184|186|174|175|168|189|178|176|161|157|190|180|166|175|174|164|186|171|155|171|161|185|173|152|183|182|153|157|168|161|172|141|204|189|199|164|184|189|178|174|170|196|178|176|180|177|168|185|154|191|188|187|160|166|202|168|159|177|187|190|202|185|188|187|196|164|186|198|190|177|176|195|182|168|169|159|184|219|185|196|170|163|177|176|181|174|185|175|185|180|178|161|173|185|191|168|201|161|147|171|164|199|183|201|174|186|174|181|173|191|196|147|214|175|182|184|190|180|176|171|199|191|182|185|197|182|179|174|189|176|200|170|167|165|170|164|187|162|191|207|190|166|175|159|156|151|174|177|193|177|170|184|183|178|172|171|179|136|155|179|184|177|202|159|176|200|176|182|199|179|146|207|204|172|176|163|206|175|164|178|196|182|182|189|165|170|201|176|181|170|172|160|162|157|170|168|177|196|184|149|169|145|184|187|145|177|163|173|164|144|170|165|141|168|169|162|183|165|178|151|169|175|178|148|215|171|156|179|190|187|165|158|173|164|189|162|192|159|192|161|168|182|154|167|169|166|161|180|172|155|179|166|175|173|160|151|177|173|158|184|183|153|152|177|163|169|182|179|167|137|168|167|168|187|169|165|172|142|173|146|188|144|172|149|164|180|182|152|169|156|155|168|171|159|174|193|180|180|174|161|149|158|182|158|153|151|134|154|148|146|163|153|154|172|151|156|131|150|154|152|151|148|171|152|152|170|165|149|136|140|146|149|183|148|176|156|157|143|135|154|159|175|147|177|174|157|158|152|136|143|152|148|156|139|131|158|143|152|154|132|168|166|152|175|152|144|156|144|146|162|151|139|157|144|164|141|138|120|162|124|123|148|159|148|134|146|116|160|137|145|153|165|156|128|145|139|152|138|134|124|159|128|147|144|142|131|147|143|130|139|151|142|143|148|146|149|133|128|140|120|121|143|131|144|145|120|123|135|113|142|143|140|117|146|145|116|128|118|151|124|134|154|162|168|141|122|138|119|130|134|136|126|148|132|140|132|135|112|125|144|138|114|139|125|146|132|132|124|125|132|119|109|125|129|120|117|113|128|128|107|127|111|136|134|141|115|129|129|141|131|119|130|127|128|120|113|115|124|117|135|115|118|133|126|110|128|119|118|120|105|129|111|124|119|100|130|143|125|124|108|112|145|142|114|125|123|124|118|122|100|118|112|122|121|94|110|116|122|104|126|110|95|108|111|99|107|120|113|111|95|131|112|110|117|96|116|116|107|125|113|93|106|122|93|93|114|111|98|99|109|114|103|85|100|113|100|107|93|79|114|113|98|104|93|104|98|112|94|113|120|91|96|84|81|113|94|100|91|94|109|86|91|94|82|91|100|84|91|99|98|96|93|84|98|85|94|82|82|108|90|101|96|91|77|89|97|110|100|85|79|109|108|93|80|97|85|90|108|84|80|100|91|99|100|81|82|95|90|93|100|85|71|97|83|103|96|89|82|84|97|79|86|82|78|69|92|79|101|81|78|71|74|79|82|91|77|71|83|92|81|74|76|72|71|72|62|78|80|75|83|74|93|75|79|80|81|84|81|78|75|88|69|81|77|68|90|80|65|87|76|72|72|73|76|69|83|71|68|80|74|82|79|59|74|70|69|68|60|75|65|73|59|76|70|66|66|62|86|62|81|71|81|58|64|64|66|59|61|71|53|65|63|59|78|65|66|47|56|62|73|78|59|52|57|61|73|79|71|40|81|59|61|57|57|65|53|63|72|56|58|60|71|56|64|57|60|66|62|42|47|78|39|55|60|69|49|44|49|59|67|59|58|50|49|42|60|82|59|52|57|53|65|53|55|45|49|66|52|57|51|54|47|57|53|49|43|57|49|52|40|43|59|45|43|48|60|50|50|56|47|60|53|54|40|42|43|42|44|42|58|46|40|40|55|39|35|41|46|45|46|45|40|42|41|49|38|46|38|41|47|57|44|43|38|41|41|37|44|26|37|39|43|27|44|49|44|42|38|57|40|33|40|43|33|37|44|35|41|36|41|35|32|47|50|29|32|44|36|42|22|42|36|39|42|37|39|25|44|35|25|23|35|33|32|36|27|37|37|41|45|27|25|43|29|21|41|31|30|30|34|26|32|26|41|30|26|40|16|30|37|26|25|23|28|29|32|22|35|27|35|22|35|35|20|29|34|26|29|23|34|34|22|26|29|21|35|22|25|32|30|20|22|25|31|28|30|20|40|29|22|19|29|26|30|22|19|33|17|20|13|22|29|26|23|14|23|22|22|19|26|21|21|13|15|21|24|25|18|18|22|19|13|16|22|20|19|16|17|25|21|30|21|19|18|13|20|28|17|32|23|19|21|12|16|23|20|15|12|22|20|22|18|17|19|18|15|20|11|15|22|19|24|14|17|17|17|14|19|19|18|14|19|12|9|18|25|20|11|17|17|16|13|12|14|16|11|15|18|18|16|9|12|14|16|13|13|14|14|12|13|12|10|10|14|12|21|16|14|17|14|14|9|9|11|12|5|16|12|10|10|9|20|13|11|10|12|16|10|9|12|10|15|14|20|10|9|9|13|4|10|7|12|8|11|6|12|7|9|6|11|14|6|12|8|6|6|10|11|9|10|8|6|8|10|12|6|11|10|11|6|11|12|7|8|2|11|9|7|12|3|12|2|9|14|6|8|6|9|6|6|9|6|3|10|7|6|11|6|10|9|6|7|9|6|5|2|9|10|6|4|4|11|6|5|12|8|11|7|9|6|3|4|8|8|3|10|9|9|4|6|10|6|3|5|8|13|3|7|7|6|7|9|5|5|5|5|4|3|4|4|3|3|2|7|6|3|7|4|8|2|10|5|3|3|5|4|5|1|3|3|9|5|7|6|9|5|6|5|7|9|5|7|6|3|6|6|9|2|4|3|3|5|2|2|3|1|6|4|5|8|4|4|2|4|3|1|5|6|5|6|8|6|3|1|8|4|3|5|1|0|2|6|6|3|4|3|4|2|2|4|6|6|3|4|5|3|4|5|5|3|2|5|2|3|4|4|0|2|5|2|5|2|2|3|4|2|3|1|1|2|5|3|4|4|3|3|4|3|4|7|7|2|3|0|5|5|3|2|3|1|1|5|6|3|0|5|3|1|5|6|1|3|4|3|1|5|5|1|3|2|0|1|4|2|2|0|1|2|2|0|5|3|2|4|2|2|1|1|4|2|4|0|3|2|0|3|2|3|2|3|4|2|4|0|2|5|1|3|7|2|0|2|5|2|1|4|3|0|4|1|1|1|3|1|3|2|1|3|2|2|0|3|2|3|2|3|2|2|2|3|2|1|4|3|3|1|1|2|4|2|1|2|3|2|0|3|0|3|0|0|0|3|1|2|2|1|1|2|3|1|3|2|2|0|0|0|1|2|1|2|3|0|0|1|0|2|0|1|1|0|1|1|3|1|4|1|0|0|0|2|0|0|3|0|0|0|2|0|2|0|0|2|0|0|0|1|0|0|2|0|2|1|2|1|1|1|1|0|0|1|1|1|0|1|1|1|0|0|0|1|0|1|0|2|0|0|0|0|1|1|0|0|1|0|0|0|0|3|0|2|1|2|3|0|0|0|0|1|0|1|0|0|1|1|0|0|0|1|0|0|0|1|0|0|1|1|1|0|0|0|0|0|2|0|0|0|0|0|1|0|0|0|0|1|0|2|1|0|1|1|0|2|0|0|0|0|0|0|0|1|0|1|0|0|0|1|1|0|0|0|0|0|0|1|0|0|0|0|0|2|0|0|0|0|1|0|0|0|0|0|1|1|0|0|2|2|0|0|2|0|0|1|1|0|0|1|0|0|0|0|0|0|0|0|1|1|0|0|1|0|1|1|0|0|0|0|1|0|0|0|0|0|0|0|1|0|0|0|0|0|1|0|0|2|0|0|0|0|1|0|1|0|0|1|0|0|0|0|0|0|0|1|0|1|0|0|1|0|1|0|1|0|0|0|0|1|0|0|0|0|0|1|1|0|0|1|0|0|0|0|0|1|0|0|0|0|1|0|0|1|0|0|0|2|0|0|0|0|0|0|0|0|0|0|0|0|0|1|0|0|0|2|0|0|0|0|0|0|0|0|1|0|1|0|0|0|0|0|0|0|0|0|0|0|0|1|0|0|0|0|0|0|0|1|0|0|0|0|0|0|0|0|0|0|0|0|1|0|0|0|0|0|0|0|0|0|1|0|0|0|0|0|0|0|0|1|0|0|0|1|0|1|1|0|0|0|0|0|0|0|0|0|0|0|0|0|0|0|0|0|0|1|0|0|0|0|0|0|0|0|0|0|0|0|0|0|0|0|0|0|0|0|0|0|0|0|0|0|0|0|0|0|0|0|0|0|0|0|0|0|0|0|0|0|0|0|0|0|0|0|0|0|0|0|0|0|0|0|0|0|0|0|0|0|0|0|0|0|0|0|0|0|0|0|0|0|0|0|0|0|0|0|0|0|0|0|0|0|0|0|0|0|0|0|0|0|0|0|0|0|0|0|0|0|0|0|0|0|0|0|0|0|0|0|0|0|0|0|0|0|0|0|0|0|0|0|0|0|0|0|0|0|0|0|0|0|0|0|0|0|0|0|0|0|0|0|0|0|0|0|0|0|0|0|0|0|0|0|0|0|0|0|0|0|0|0|0|0|0|0|0|0|0|0|0|0|0|0|0|0|0|0|0|0|0|0|0|0|0|0|0|0|0|0|0|0|0|0|0|0|0|0|0|0|0|0|0|0|0|0|0|0|0|0|0|0|0|0|0|0|0|0|0|0|0|0|0|0|0|0|0|0|0|0|0|0|0|0|0|0|0|0|0|0|0|0|0|0|0|0|0|0|0|0|0|0|0|0|0|0|0|0|0|0|0|0|0|0|0|0|0|0|0|0|0|0|0|0|0|0|0|0|0|0|0|0|0|0|0|0|0|0|0|0|0|0|0|0|0|0|0|0|0|0|0|0|0|0|0|0|0|0|0|0|0|0|0|0|0|0|0|0|0|0|0|0|0|0|0|0|0|0|0|0|0|0|0|0|0|0|0|0|0|0|0|0|0|0|0|0|0|0|0|0|0|0|0|0|0|0|0|0|0|0|0|0|0|0|0|0|0|0|0|0|0|0|0|0|0|0|0|0|0|0|0|0|0|0|0|0|0|0|0|0|0|0|0|0|0|0|0|0|0|0|0|0|0|0|0|0|0|0|0|0|0|0|0|0|0|0|0|0|1|0|0|0|0|0|0|0|0|0|0|0|0|0|0|0|0|0|0|0|0|0|0|0|0|0|0|0|0|0|0|0|0|0|0|0|0|0|0|0|0|0|0|0|0|0|0|0|0|0|0|0|0|0|0|0|0|0|0|0|0|0|0|0|0|0|0|0|0|0|0|0|0|0|0|0|0|0|0|0|0|0|0|0|0|0|0|0|0|0|0|0|0|0|0|0|0|0|0|0|0|0|0|0|0|0|0|0|0|0|0|0|0|0|0|0|0|0|0|0|0|0|0|0|0|0|0|0|0|0|0|0|0|0|0|0|0|0|0|0|0|0|0|0|0|0|0|0|0|0|0|0|0|0|0|0|0|1|0|0|0|0|0|0|0|0|0|0|0|0|0|0|0|0|0|0|0|0|0|0|0|0|0|0|0|0|0|0|0|0|0|0|0|0|0|0|0|0|0|0|0|0|0|0|0|0|0|0|0|0|0|0|0|0|0|0|0|0|0|0|0|0|0|0|0|0|0|0|0|0|0|0|0|0|0|0|0|0|0|0|0|0|0|0|0|0|0|0|0|0|0|0|0|0|0|0|1</HistCounts>
      </HistItem>
    </Histograms>
    <Metadata>
      <MDI key="STATISTICS_APPROXIMATE">YES</MDI>
      <MDI key="STATISTICS_MAXIMUM">5925</MDI>
      <MDI key="STATISTICS_MEAN">3487.3652287373</MDI>
      <MDI key="STATISTICS_MINIMUM">1298</MDI>
      <MDI key="STATISTICS_STDDEV">436.97400323292</MDI>
      <MDI key="STATISTICS_VALID_PERCENT">100</MDI>
    </Metadata>
  </PAMRasterBand>
</PAMDataset>
